# Supplementary material for: Impact of Sodium Alginate-Encapsulated Iron Nanoparticles and Soil Yeasts on the Photosynthesis Performance of Lactuca sativa L. Plants
Source: Plants (Basel). 2024 Jul 25;13(15):2042. doi: 10.3390/plants13152042 (PMC11314604; doi:10.3390/plants13152042)
Supplement: Supplementary file 1 [file plants-13-02042-s001.zip]

Archive with 1 entries (1 files):
- plants-3071054-supplementary.pdf
